# Supplementary material for: Optimization of Novel Human Acellular Dermal Dressing Sterilization for Routine Use in Clinical Practice
Source: Int J Mol Sci. 2021 Aug 6;22(16):8467. doi: 10.3390/ijms22168467 (PMC8395076; doi:10.3390/ijms22168467)
Supplement: Supplementary file 1 [file ijms-22-08467-s001.zip]

Archive with 1 entries (1 files):
- ijms-1280664-supplementary.pdf
